# Supplementary material for: Potent Apoptosis Induction by a Novel Trispecific B7-H3xCD16xTIGIT 2+1 Common Light Chain Natural Killer Cell Engager
Source: Molecules. 2024 Mar 4;29(5):1140. doi: 10.3390/molecules29051140 (PMC10935230; doi:10.3390/molecules29051140)
Supplement: Supplementary file 1 [file molecules-29-01140-s001.zip]

Archive with 1 entries (1 files):
- molecules-2774928-supplementary.pdf
